# Supplementary material for: Surface reduction boosts free electron concentration in MXene for enhanced photothermal performance
Source: Sci Adv. 2026 May 13;12(20):eaee2009. doi: 10.1126/sciadv.aee2009 (PMC13170662; doi:10.1126/sciadv.aee2009)
Supplement: Supplementary file 2 — Movies S1 and S2 [file sciadv.aee2009_movies_s1_and_s2.zip]

Archive with 2 entries (2 files):
- aee2009_movie_s1.mp4
- aee2009_movie_s2.mp4
